# Supplementary material for: Stress-Induced Cross-Protection and Combined Stress Responses in Extremotolerant Black Yeasts
Source: J Fungi (Basel). 2026 Jan 6;12(1):43. doi: 10.3390/jof12010043 (PMC12842981; doi:10.3390/jof12010043)
Supplement: Supplementary file 1 [file jof-12-00043-s001.zip]

Archive with 1 entries (1 files):
- jof-4016892-supplementary.pdf
